# Supplementary material for: Artemether ameliorates type 1 diabetic liver injury alongside the associated defects in mitochondrial ultrastructure and central carbon metabolism
Source: PLoS One. 2026 Apr 29;21(4):e0348214. doi: 10.1371/journal.pone.0348214 (PMC13127903; doi:10.1371/journal.pone.0348214)
Supplement: S2 File — (XLSX) [file pone.0348214.s002.xlsx]

## Sheet: Fig.2A Serum ALT
Control	T1D	T1D+Art
33.6	56.5	38.1
39.3	53.8	31.2
40	45.9	43.4
32.6	46.6	44
24.7	64.4	32.3
33.6	57.3	40.6
31.5	42.9	44.3
42.4	58.9	34.6

## Sheet: Fig.2B Serum AST
Control	T1D	T1D+Art
167	228.2	137.3
183.7	158.7	170.5
193.3	139.2	141.7
191.1	160.3	198.7
180.3	154.6	157.8
178.9	144.3	133.2
164.4	227.8	189.4
193.3	187.6	122

## Sheet: Fig.2E GSTP1 WB
Control	T1D	T1D+Art
0.918868	0.18149	0.574122
1.18543	0.483508	0.33213
0.925011	0.414438	0.555204
0.970693	0.168248	0.269221

## Sheet: Fig.2F SOD2(acetyl K68） WB
Control	T1D	T1D+Art
1.14823	1.1565	0.313758
0.891041	0.827922	0.420463
0.758221	0.915609	0.289624
0.950723	1.132	0.612583
1.00876	0.699029	0.414097
1.17893	0.781347	0.2714
1.06409	0.890052	0.22942
	1.04774	0.344648

## Sheet: Fig.3C COXⅣ WB
Control	T1D	T1D+Art
0.666374	1.27683	1.64099
0.974398	1.77903	1.36608
1.09871	1.52112	0.373806
0.687144	2.08641	0.40219
0.717084	1.84792	0.68468
1.62837	1.09141	0.587086
1.22791	1.61916	0.307241
	1.4138	0.759368

## Sheet: Fig.4A ATP to ADP ratio
Control	T1D	T1D+Art
0.323384	0.230815	0.155986
0.344624	0.257627	0.324648
0.333659	0.38637	0.336626
0.325101	0.264191	0.331763
0.29416	0.291343	0.236569
0.255133	0.295743	0.406286
0.296643	0.224691	0.231122
	0.327446	0.315562

## Sheet: Fig.4B NAD+ to NADH ratio
Control	T1D	T1D+Art
3.9132	2.66043	3.66753
2.24296	1.28829	1.64396
4.22032	1.51073	1.80681
3.17677	1.56148	2.56585
3.09289	2.12104	4.51927
3.15346	2.94925	2.1373
3.565	2.16485	6.0289
	1.5408	2.40659

## Sheet: Fig.4E Idh3b qPCR
Control	T1D	T1D+Art
0.660111	1.613	0.906301
0.999284	1.40116	0.674544
1.58871	1.77417	1.3117
0.926528	2.36092	0.757088
0.804647	1.3495	1.72232
0.761287	1.87601	2.53642
0.910191	2.11882	1.42507
1.34924	1.50521	2.86383

## Sheet: Fig.4F Nd1 qPCR
Control	T1D	T1D+Art
1.08609	3.11881	3.34547
0.985986	2.50613	3.32794
1.14408	1.9062	2.83478
0.853689	4.22503	2.84492
0.842089	3.19032	2.58899
1.08807	3.65118	2.39401

## Sheet: Fig.4G ND2 WB
Control	T1D	T1D+Art
0.896193	1.30319	0.760323
0.632455	1.28633	0.604741
0.837104	0.928896	0.692124
0.586608	1.29457	0.798766
1.81427	1.28249	1.10484
1.20148	1.40604	1.10231
1.03189	1.25897	1.19483
	1.35368	1.0385

[truncated: 40 more sheets: Fig.4H MTCO2 WB, Fig.4I IDH3A WB, Fig.4J IDH3B WB, Fig.5A Serum TG, Fig.5B Hepatic TG, Fig.5C Atgl Fatp2 Acsl1 qPCR, Fig.5D ATGL WB, Fig.5F HSL WB, Fig.5G FATP2 WB, Fig.5I ACSS3 WB, Fig.5J ACSM2A WB, Fig.6A Stearoyl-COA, Fig.6B Stearyl-L-carnitine, Fig.6C FAD, Fig.6E CPT1A WB, Fig.6F CPT2 WB, Fig.6G CACT WB, Fig.6H CROT WB, Fig.6I ACADM WB, Fig.6J Cpt1aCactCrotAcadsAcadl …]
