# Supplementary material for: Artemether ameliorates type 1 diabetic liver injury alongside the associated defects in mitochondrial ultrastructure and central carbon metabolism
Source: PLoS One. 2026 Apr 29;21(4):e0348214. doi: 10.1371/journal.pone.0348214 (PMC13127903; doi:10.1371/journal.pone.0348214)
Supplement: S3 File — (XLSX) [file pone.0348214.s003.xlsx]

## Sheet: Table 3 Water intake
Control	T1D	T1D+Art
2.755	27.88	19.28
2.61	27.5	23.59
4.08	27.53	21.23
2.78	14.52	23.94
3.085	24.48	19.29
3.085	25.88	17.56
2.32	18.13	21.51
3.87	23.2

## Sheet: Table 3 Food intake
Control	T1D	T1D+Art
1.965	5.1	4.79
2.4	4.82	5.25
2.7	4	4.7
2.265	4.47	5.67
2.59	4.39	5.22
2.59	5.29	4.55
2.34	4.47	4.33
2.31667	4.61	5.3

## Sheet: Table 3 Urine weigh
Control	T1D	T1D+Art
0.8	28.52	18.5
0.8	26.9	22.29
1.795	22.81	20.91
1.54	22.44	21.94
1.335	23.75	18.56
1.335	22.8	18.27
0.905	16.9	17.37
1.61333	20.28	18.76

## Sheet: Table 3 Body weigh
Control	T1D	T1D+Art
27.07	22.35	21.56
26.9	23.34	21.7
27.35	22.39	21.81
26.67	22.42	22.96
28.01	23.49	23.18
26.76	22.55	23.08

## Sheet: Table 3 Fasting blood glucose
Control	T1D	T1D+Art
6.4	24.1	15.8
6	24	14.4
5.4	18.5	17.9
6.2	20.6	18.3
5.9	27.3	18.1
6.6	25.8	17.8
5.2	24.8	14
5.2	19.2	14.6

## Sheet: Table 3 HbA1c
Control	T1D	T1D+Art
4.4	11.1	8.1
4.3	10.8	8.3
4.5	10.5	8.8
4.3	10.3	9.3
4.4	10.7	9
4	10.4	8.4
4.2	11.9	8.8
4.4	10.3	9.3

## Sheet: Tables 3 Serum insulin 
Control	T1D	T1D+Art
2.12317	0.825785	0.825785
5.22238	0.8627	0.714142
2.30823	0.788721	0.825785449999999
3.53659	0.332253	1.00886
5.13955	0.214763	1.56952
2.30823	0.825785	1.25887
	0.676627449999999	1.25887

## Sheet: Table 4 ATP
Control	T1D	T1D+Art
648.894	687.3	381.969
623.49	1127.65	893.466
984.143	1664.49	1237.81
1053.87	920.953	1190.33
790.252	1118.5	596.734
676.413	885.807	1081
875.754	680.04	411.313
1106.53	1200.94	1051.77

## Sheet: Table 4 ADP
Control	T1D	T1D+Art
2006.57	2977.71	2448.73
1809.19	4377.06	2752.11
2949.55	4308.01	3677.1
3241.67	3485.94	3587.89
2686.47	3839.12	2522.46
2651.21	2995.19	2660.68
2952.21	3026.56	1779.63
	3667.59	3333.01

## Sheet: Table 4 NAD+
Control	T1D	T1D+Art
1979.26	2756.22	1080.86
1482.58	2591.04	1749.18
2119.87	2872.23	2001.15
2362.68	1478.94	2314.34
1853.23	1988.39	1119.19
1887.95	1378.5	2376.41
2909.61	2114.39	1172.15
2468.63	2682.31	1993.9

[truncated: 1 more sheets: Table 4 NADH]
